# Supplementary material for: Use of Soft Cervical Collar among Whiplash Patients in Two Italian Emergency Departments Is Associated with Persistence of Symptoms: A Propensity Score Matching Analysis
Source: Healthcare (Basel). 2021 Oct 14;9(10):1363. doi: 10.3390/healthcare9101363 (PMC8544415; doi:10.3390/healthcare9101363)
Supplement: Supplementary file 1 [file healthcare-09-01363-s001.zip]

Archive with 1 entries (1 files):
- healthcare-1399625-supplementary.pdf
